# Supplementary material for: Characterization of the Cultivable Endophytic Bacterial Community of Seeds and Sprouts of Cannabis sativa L. and Perspectives for the Application as Biostimulants
Source: Microorganisms. 2022 Aug 29;10(9):1742. doi: 10.3390/microorganisms10091742 (PMC9506497; doi:10.3390/microorganisms10091742)
Supplement: Supplementary file 1 [file microorganisms-10-01742-s001.zip]

Archive with 1 entries (1 files):
- microorganisms-1863289-supplementary.pdf
